# Supplementary material for: Coronaviruses in Bats: A Review for the Americas
Source: Viruses. 2021 Jun 25;13(7):1226. doi: 10.3390/v13071226 (PMC8310043; doi:10.3390/v13071226)
Supplement: Supplementary file 1 [file viruses-13-01226-s001.zip]

Archive with 1 entries (1 files):
- viruses-1226640-supplementary.pdf
